# Supplementary material for: Role of Vitamin D Supplementation in Chronic Liver Disease: A Systematic Review and Meta-Analysis of Randomized Controlled Trials
Source: Nutr Rev. 2025 Jul 11;83(11):2043–54. doi: 10.1093/nutrit/nuaf117 (PMC12512233; doi:10.1093/nutrit/nuaf117)
Supplement: nuaf117_Supplementary_Data [file nuaf117_supplementary_data.zip]

Archive with 4 entries (4 files):
- Supplementary file S5-S6.docx
- Supplementary file S1.docx
- Supplementary file S2.docx
- Supplementary file S3-S4.docx
